# Supplementary material for: Acanthamoeba castellanii Uncoupling Protein: A Complete Sequence, Activity, and Role in Response to Oxidative Stress
Source: Int J Mol Sci. 2023 Aug 6;24(15):12501. doi: 10.3390/ijms241512501 (PMC10419851; doi:10.3390/ijms241512501)
Supplement: Supplementary file 1 [file ijms-24-12501-s001.zip]

Archive with 1 entries (1 files):
- ijms-2498231-supplementary.pdf
